# Supplementary material for: Mercury deposition and redox transformation processes in peatland constrained by mercury stable isotopes
Source: Nat Commun. 2023 Nov 15;14:7389. doi: 10.1038/s41467-023-43164-8 (PMC10652010; doi:10.1038/s41467-023-43164-8)
Supplement: Supplementary file 4 — Source Data [file 41467_2023_43164_MOESM4_ESM.zip]

Archive with 4 entries (4 files):
- Source Data Fig. 2.xlsx
- Source Data Fig. 3.xlsx
- Source Data Fig. 4.xlsx
- Source Data Fig. 5.xlsx
