# Supplementary material for: Mercury deposition and redox transformation processes in peatland constrained by mercury stable isotopes
Source: Nat Commun. 2023 Nov 15;14:7389. doi: 10.1038/s41467-023-43164-8 (PMC10652010; doi:10.1038/s41467-023-43164-8)
Supplement: Supplementary file 4 — Source Data [file 41467_2023_43164_MOESM4_ESM.zip › Source Data Fig. 2.xlsx]

## Sheet: Figure_2a
Core	Top depth (cm)	HgAR (µg m-2 yr-1)			Age (CE)
		ave	1σ	Nr. of samples being analyzed for HgAR
Hummock	0	14.3642	4.96577	14	2000 − 2020
Hummock	1.5
Hummock	2.8
Hummock	4.2
Hummock	5.5
Hummock	6.8
Hummock	8.1
Hummock	9.4
Hummock	10.7
Hummock	12
Hummock	13
Hummock	14.1
Hummock	15.2
Hummock	16.3
Hummock	17.5	23.5851	11.2776	18	1950 − 2000
Hummock	18.5
Hummock	19.5
Hummock	20.7
Hummock	21.9
Hummock	23
Hummock	24
Hummock	25.1
Hummock	26
Hummock	27
Hummock	28.1
Hummock	29.2
Hummock	30.2
Hummock	31.4
Hummock	32.4
Hummock	33.5
Hummock	34.6
Hummock	35.7
Hummock	36.8	4.39166	2.05707	8	1800 − 1950
Hummock	38
Hummock	39.1
Hummock	40.4
Hummock	41.7
Hummock	43.1
Hummock	44.5
Hummock	45.9
Hummock	47.9	1.68381	1.59003	4	1450 − 1800
Hummock	50
Hummock	52
Hummock	54
Hummock	56
Hummock	58.1
Hummock	60
Hummock	61.9
Hummock	64
Hummock	66
Hummock	68	0.785363	0.242736	5	Below 1450
Hummock	70.1
Hummock	72.1
Hummock	74
Hummock	76.1
Hummock	78.1
Hummock	80.1
Hummock	82.2
Hummock	84.2
Hummock	85.1
Hummock	86.9
Hummock	88.8
Hummock	90.7
Hummock	92.7
Hummock	94.7
Hummock	96.7
Hummock	98.7

## Sheet: Figure_2b
Core	Top depth (cm)	HgAR (µg m-2 yr-1)			Age (CE)
		ave	1σ	Nr. of samples being analyzed for HgAR
Lawn	0	6.57182	2.7187	10	2000 − 2020
Lawn	1.2
Lawn	2.3
Lawn	3.6
Lawn	4.7
Lawn	5.8
Lawn	7
Lawn	8.2
Lawn	9.4
Lawn	10.6
Lawn	11.8	17.1492	6.71876	19	1950 − 2000
Lawn	13
Lawn	14.3
Lawn	15.4
Lawn	16.5
Lawn	17.8
Lawn	18.9
Lawn	20.1
Lawn	21.2
Lawn	22.2
Lawn	23.4
Lawn	24.5
Lawn	25.6
Lawn	26.7
Lawn	27.8
Lawn	28.9
Lawn	30
Lawn	31.1
Lawn	32.3
Lawn	33.5	4.13354	2.4465	13	1800 − 1950
Lawn	34.6
Lawn	35.8
Lawn	37
Lawn	38.2
Lawn	39.3
Lawn	40.4
Lawn	41.6
Lawn	42.8
Lawn	44
Lawn	45.4
Lawn	46.6
Lawn	47.4
Lawn	50.5
Lawn	52.6	2.19699	2.16474	12	1400 − 1800
Lawn	54.7
Lawn	56.8
Lawn	58.8
Lawn	61
Lawn	63.1
Lawn	65.2
Lawn	67.3
Lawn	69.4
Lawn	71.5
Lawn	73.6
Lawn	75.7
Lawn	77.7
Lawn	79.3
Lawn	81.3
Lawn	83.5
Lawn	85.6
Lawn	87.7
Lawn	89.8
Lawn	91.9
Lawn	94.1
Lawn	96.1
Lawn	98.2

## Sheet: Figure_2c
Core	Top depth (cm)	Hg concentration (ng g-1)
		ave	1σ	Nr. of analysis on the same sample
Hummock	0	35.7	4.16132	3
Hummock	1.5	26.2	5.41574	3
Hummock	2.8	26.1	1.49295	3
Hummock	4.2	28.5	0.89465	3
Hummock	5.5	29	1.43497	3
Hummock	6.8	34.4	8.76053	3
Hummock	8.1	29.1	5.01708	3
Hummock	9.4	29.5	2.54948	3
Hummock	10.7	45.6	0.581437	3
Hummock	12	44.1	2.91575	3
Hummock	13	42.8	1.2168	3
Hummock	14.1	47.1	1.18672	3
Hummock	15.2	49.5	4.08753	3
Hummock	16.3	73.6	6.76523	3
Hummock	17.5	70.2	3.22848	3
Hummock	18.5	64.1	5.67787	3
Hummock	19.5	57.8	2.3169	3
Hummock	20.7	54.4	2.83735	3
Hummock	21.9	49	2.17543	3
Hummock	23	50.7	4.09951	3
Hummock	24	62	9.29521	3
Hummock	25.1	64.1	3.61292	3
Hummock	26	73	7.80449	3
Hummock	27	87.2	3.85686	3
Hummock	28.1	98.3	7.8132	3
Hummock	29.2	106.9	4.18353	3
Hummock	30.2	108	9.7579	3
Hummock	31.4	100.5	5.40552	3
Hummock	32.4	71.4	3.80529	3
Hummock	33.5	82.7	5.64744	3
Hummock	34.6	74.7	2.79536	3
Hummock	35.7	90.3	5.67368	3
Hummock	36.8	84.6	4.22992	3
Hummock	38	79.1	3.64962	3
Hummock	39.1	82.4	0.711085	3
Hummock	40.4	70.4	7.21234	3
Hummock	41.7	70.8	2.33055	3
Hummock	43.1	74.5	7.3876	3
Hummock	44.5	49.7	5.1135	3
Hummock	45.9	34.4	1.5	3
Hummock	52	23		1
Hummock	54	15.5	0.888011	3
Hummock	61.9	11.8	0.790795	3
Hummock	66	9.9	0.46249	3
Hummock	68	19		1
Hummock	72.1	20.9	1.55879	3
Hummock	78.1	16.7	1.10827	3
Hummock	85.1	12.6	0.864387	3
Hummock	94.7	14.4	2.66453	3

## Sheet: Figure_2d
Core	Top depth (cm)	Hg concentration (ng g-1)
		ave	1σ	Nr. of analysis on the same sample
Lawn	0	18.8	0.823603	3
Lawn	1.2	21.7	0.703017	3
Lawn	2.3	22.4	0.808774	3
Lawn	3.6	26.5	1.00042	3
Lawn	4.7	22.7	0.644053	3
Lawn	5.8	19.8	0.396966	3
Lawn	7	18.6	1.26111	3
Lawn	8.2	23.4	0.915747	3
Lawn	9.4	32.8	1.67438	3
Lawn	10.6	34.3	4.56314	3
Lawn	11.8	49.1	1.98945	3
Lawn	13	45.2	3.54423	3
Lawn	14.3	67.2	1.87697	3
Lawn	15.4	63.5	1.76395	3
Lawn	16.5	59.1	1.36732	3
Lawn	17.8	52.1	2.20086	3
Lawn	18.9	61.2	1.64253	3
Lawn	20.1	51.1	0.738379	3
Lawn	21.2	46.1	0.755305	3
Lawn	22.2	56.9	1.22764	3
Lawn	23.4	73.8	1.52722	3
Lawn	24.5	91	2.73956	3
Lawn	25.6	68.6	3.78843	3
Lawn	26.7	55.2	2.99087	3
Lawn	27.8	56.5	1.08343	3
Lawn	28.9	63.1	2.3968	3
Lawn	30	58.7	3.27445	3
Lawn	31.1	71.2	3.06847	3
Lawn	32.3	75.7	0.990814	3
Lawn	33.5	63.6	2.0767	3
Lawn	34.6	56.9	3.62525	3
Lawn	35.8	65.3	3.57107	3
Lawn	37	72.7	3.77996	3
Lawn	38.2	72.3	1.90008	3
Lawn	39.3	97.5	3.8853	3
Lawn	40.4	77.7	1.74681	3
Lawn	41.6	78.8	1.07093	3
Lawn	42.8	77.4	2.75052	3
Lawn	44	77.1	1.82652	3
Lawn	45.4	85.2	0.826074	3
Lawn	46.6	88.9	3.29016	3
Lawn	50.5	73.4	1.41724	3
Lawn	52.6	51.1	1.21793	3
Lawn	58.8	27.8	0.88586	3
Lawn	61	34.8	1.22525	3
Lawn	63.1	47.7	0.829073	3
Lawn	67.3	29.2	5.46344	3
Lawn	73.6	11.1	1.45721	3
Lawn	77.7	13.4	1.62233	3
Lawn	83.5	14.1	0.979938	3
Lawn	85.6	14.7	0.230759	3
Lawn	87.7	14.7	1.08377	3
Lawn	94.1	6.3	0.524051	3
Lawn	98.2	10	0.545266	3

## Sheet: Figure_2e
Core	Top depth (cm)	d202Hg (‰)	2σ (‰)
Hummock	0	-1.97	0.17
Hummock	1.5	-2.01	0.17
Hummock	2.8	-1.94	0.17
Hummock	4.2	-1.91	0.17
Hummock	8.1	-2.2	0.17
Hummock	9.4	-1.97	0.17
Hummock	12	-1.93	0.17
Hummock	14.1	-1.88	0.17
Hummock	16.3	-1.6	0.17
Hummock	17.5	-1.67	0.17
Hummock	18.5	-1.44	0.17
Hummock	20.7	-1.6	0.17
Hummock	23	-1.53	0.17
Hummock	24	-1.43	0.17
Hummock	26	-1.68	0.17
Hummock	28.1	-1.6	0.17
Hummock	30.2	-1.58	0.17
Hummock	38	-1.54	0.17
Hummock	40.4	-1.6	0.17
Hummock	44.5	-1.54	0.17
Hummock	45.9	-1.26	0.17
Hummock	52	-1.12	0.17
Hummock	68	-1.41	0.17
Hummock	78.1	-1.41	0.17
Hummock	94.7	-1.35	0.17

## Sheet: Figure_2f
Core	Top depth (cm)	d202Hg (‰)	2σ (‰)
Lawn	0	-1.65	0.17
Lawn	1.2	-1.36	0.17
Lawn	5.8	-1.34	0.17
Lawn	9.4	-1.16	0.17
Lawn	14.3	-1.29	0.17
Lawn	18.9	-1.5	0.17
Lawn	23.4	-1.37	0.17
Lawn	24.5	-1.27	0.17
Lawn	27.8	-1.23	0.17
Lawn	32.3	-1.38	0.17
Lawn	39.3	-1.56	0.17
Lawn	46.6	-1.63	0.17
Lawn	58.8	-1.09	0.17
Lawn	63.1	-1.2	0.17
Lawn	87.7	-1.49	0.17

## Sheet: Figure_2g
Core	Top depth (cm)	D 200Hg (‰)	2σ (‰)
Hummock	0	0.02	0.08
Hummock	1.5	0	0.08
Hummock	2.8	-0.04	0.08
Hummock	4.2	0.02	0.08
Hummock	8.1	-0.14	0.08
Hummock	9.4	-0.02	0.08
Hummock	12	-0.07	0.08
Hummock	14.1	0.06	0.08
Hummock	16.3	-0.02	0.08
Hummock	17.5	-0.06	0.08
Hummock	18.5	-0.05	0.08
Hummock	20.7	0.04	0.08
Hummock	23	0.03	0.08
Hummock	24	0	0.08
Hummock	26	0.03	0.08
Hummock	28.1	0.04	0.08
Hummock	30.2	0.03	0.08
Hummock	38	-0.01	0.08
Hummock	40.4	-0.08	0.08
Hummock	44.5	-0.01	0.08
Hummock	45.9	0.01	0.08
Hummock	52	0.06	0.08
Hummock	68	0.02	0.08
Hummock	78.1	0.02	0.08
Hummock	94.7	-0.01	0.08

## Sheet: Figure_2h
Core	Top depth (cm)	D 200Hg (‰)	2σ (‰)
Lawn	0	0.02	0.08
Lawn	1.2	-0.03	0.08
Lawn	5.8	0	0.08
Lawn	9.4	0.04	0.08
Lawn	14.3	0.07	0.08
Lawn	18.9	0.01	0.08
Lawn	23.4	-0.05	0.08
Lawn	24.5	0.13	0.08
Lawn	27.8	0.09	0.08
Lawn	32.3	0.02	0.08
Lawn	39.3	-0.04	0.08
Lawn	46.6	-0.04	0.08
Lawn	58.8	-0.01	0.08
Lawn	63.1	0.01	0.08
Lawn	87.7	0	0.08

## Sheet: Figure_2i
Core	Top depth (cm)	D 199Hg (‰)	2σ (‰)
Hummock	0	-0.13	0.13
Hummock	1.5	-0.19	0.13
Hummock	2.8	-0.15	0.13
Hummock	4.2	-0.13	0.13
Hummock	8.1	-0.28	0.13
Hummock	9.4	-0.27	0.13
Hummock	12	-0.31	0.13
Hummock	14.1	-0.23	0.13
Hummock	16.3	-0.27	0.13
Hummock	17.5	-0.29	0.13
Hummock	18.5	-0.24	0.13
Hummock	20.7	-0.27	0.13
Hummock	23	-0.12	0.13
Hummock	24	-0.21	0.13
Hummock	26	-0.2	0.13
Hummock	28.1	-0.15	0.13
Hummock	30.2	-0.08	0.13
Hummock	38	-0.2	0.13
Hummock	40.4	-0.29	0.13
Hummock	44.5	-0.37	0.13
Hummock	45.9	-0.27	0.13
Hummock	52	-0.28	0.13
Hummock	68	-0.33	0.13
Hummock	78.1	-0.45	0.13
Hummock	94.7	-0.47	0.13

## Sheet: Figure_2j
Core	Top depth (cm)	D 199Hg (‰)	2σ (‰)
Lawn	0	-0.39	0.13
Lawn	1.2	-0.27	0.13
Lawn	5.8	-0.19	0.13
Lawn	9.4	-0.19	0.13
Lawn	14.3	-0.19	0.13
Lawn	18.9	-0.12	0.13
Lawn	23.4	-0.18	0.13
Lawn	24.5	0.06	0.13
Lawn	27.8	-0.08	0.13
Lawn	32.3	-0.11	0.13
Lawn	39.3	-0.17	0.13
Lawn	46.6	-0.21	0.13
Lawn	58.8	-0.44	0.13
Lawn	63.1	-0.41	0.13
Lawn	87.7	-0.38	0.13
