# Supplementary material for: Mercury deposition and redox transformation processes in peatland constrained by mercury stable isotopes
Source: Nat Commun. 2023 Nov 15;14:7389. doi: 10.1038/s41467-023-43164-8 (PMC10652010; doi:10.1038/s41467-023-43164-8)
Supplement: Supplementary file 4 — Source Data [file 41467_2023_43164_MOESM4_ESM.zip › Source Data Fig. 3.xlsx]

## Sheet: Fig.3
Item	D 200Hg (‰)	2σ (‰)	D 199Hg (‰)	2σ (‰)	Age
Hummock	0.02	0.08	-0.13	0.13	2000 − 2020 CE
Hummock	0	0.08	-0.19	0.13
Hummock	-0.04	0.08	-0.15	0.13
Hummock	0.02	0.08	-0.13	0.13
Hummock	-0.14	0.08	-0.28	0.13
Hummock	-0.02	0.08	-0.27	0.13
Hummock	-0.07	0.08	-0.31	0.13
Hummock	0.06	0.08	-0.23	0.13
Hummock	-0.02	0.08	-0.27	0.13
Hummock	-0.06	0.08	-0.29	0.13
Hummock	-0.05	0.08	-0.24	0.13
Hummock	0.04	0.08	-0.27	0.13
Hummock	0.03	0.08	-0.12	0.13
Hummock	0	0.08	-0.21	0.13
Hummock	0.03	0.08	-0.2	0.13
Hummock	0.04	0.08	-0.15	0.13
Hummock	0.03	0.08	-0.08	0.13
Hummock	-0.01	0.08	-0.2	0.13
Hummock	-0.08	0.08	-0.29	0.13
Hummock	-0.01	0.08	-0.37	0.13
Hummock	0.01	0.08	-0.27	0.13
Hummock	0.06	0.08	-0.28	0.13
Hummock	0.02	0.08	-0.33	0.13
Hummock	0.02	0.08	-0.45	0.13
Hummock	-0.01	0.08	-0.47	0.13
Lawn	0.02	0.08	-0.39	0.13	2000 − 2020 CE
Lawn	-0.03	0.08	-0.27	0.13
Lawn	0	0.08	-0.19	0.13
Lawn	0.04	0.08	-0.19	0.13
Lawn	0.07	0.08	-0.19	0.13
Lawn	0.01	0.08	-0.12	0.13
Lawn	-0.05	0.08	-0.18	0.13
Lawn	0.13	0.08	0.06	0.13
Lawn	0.09	0.08	-0.08	0.13
Lawn	0.02	0.08	-0.11	0.13
Lawn	-0.04	0.08	-0.17	0.13
Lawn	-0.04	0.08	-0.21	0.13
Lawn	-0.01	0.08	-0.44	0.13
Lawn	0.01	0.08	-0.41	0.13
Lawn	0	0.08	-0.38	0.13
Degerö atmospheric Hg0	-0.07	0.08	-0.27	0.13
Degerö atmospheric Hg0	-0.17	0.08	-0.27	0.13
Degerö atmospheric Hg0	-0.0718886	0.08	-0.171743	0.13
NH atmospheric Hg0	-0.06	0.08	-0.18	0.23
NH atmospheric HgII	0.16	0.13	0.41	0.52
