# Supplementary material for: Mercury deposition and redox transformation processes in peatland constrained by mercury stable isotopes
Source: Nat Commun. 2023 Nov 15;14:7389. doi: 10.1038/s41467-023-43164-8 (PMC10652010; doi:10.1038/s41467-023-43164-8)
Supplement: Supplementary file 4 — Source Data [file 41467_2023_43164_MOESM4_ESM.zip › Source Data Fig. 4.xlsx]

## Sheet: Figure 4a
Sample	Hg concentration (ng m-3)
soil gas_hummock	0.54
soil gas_lawn	0.67
soil gas_hummock	0.49
soil gas_lawn	0.64
soil gas_hummock	0.26
soil gas_lawn	0.29
soil gas_hummock	0.24
soil gas_lawn	0.28
soil gas_hummock	0.37
soil gas_lawn	0.46
soil gas_hummock	0.32
soil gas_lawn	0.45
soil gas_lawn	0.26
soil gas_lawn	0.59
soil gas_hummock	0.26
soil gas_lawn	0.45
soil gas_hummock	0.35
soil gas_hummock	0.54
soil gas_hummock	0.46
soil gas_hummock	0.47
soil gas_lawn	0.52
soil gas_hummock	0.46
soil gas_hummock	0.38
soil gas_hummock	0.17
soil gas_hummock	0.51
soil gas_hummock	0.42
soil gas_hummock	0.5
soil gas_lawn	0.53
soil gas_hummock	0.59
soil gas_hummock	0.52
soil gas_hummock	0.58
soil gas_lawn	0.48
soil gas_hummock	0.58
soil gas_lawn	0.59
soil gas_hummock	0.55
soil gas_lawn	0.52
soil gas_hummock	0.34
soil gas_hummock	0.41
atmosphere	1.52
atmosphere	1.13
atmosphere	1.29
atmosphere	1.35
atmosphere	1.38
atmosphere	1.36
atmosphere	1.32
atmosphere	1.11
atmosphere	1.3
atmosphere	1.16
atmosphere	1.38
atmosphere	1.61
atmosphere	1.63
atmosphere	1.44
atmosphere	0.97
atmosphere	1.25
atmosphere	1.15
atmosphere	1.25

## Sheet: Figure 4b
Sample	Hg concentration (ng m-3)	d202Hg (‰)	2σ (‰)
Degerö_soil gas_hummock	0.35	-0.18	0.17	this study
Degerö_soil gas_hummock	0.35	-0.39	0.17	this study
Degerö_soil gas_lawn	0.45	-0.03	0.17	this study
Degerö_soil gas_hummock	0.31	-0.15	0.17	this study
Degerö_soil gas_hummock	0.31	0.02	0.17	this study
Degerö_soil gas_hummock	0.33	0.19	0.17	this study
Degerö_soil gas_hummock	0.33	-0.12	0.17	this study
Degerö_atmosphere	1.22	0.79	0.17	this study
Degerö_atmosphere	1.29	0.85	0.17	this study
Degerö_atmosphere	1.07	0.5	0.17	this study
Arctic_soil gas	0.38	-0.14	0.19	Jiskra et al., 2019
Arctic_soil gas	0.63	-0.33	0.19	Jiskra et al., 2019
Arctic_soil gas	0.63	0.43	0.19	Jiskra et al., 2019
Arctic_atmosphere	1.13	0.71	0.19	Jiskra et al., 2019
Arctic_atmosphere	1.23	0.7	0.19	Jiskra et al., 2019
Arctic_atmosphere	1.17	0.79	0.19	Jiskra et al., 2019
Arctic_atmosphere	1.13	0.64	0.19	Jiskra et al., 2019
Arctic_atmosphere	1.06	0.84	0.19	Jiskra et al., 2019
Arctic_atmosphere	1.15	1.15	0.19	Jiskra et al., 2019

## Sheet: Figure 4c
Sample	d202Hg (‰)	2σ (‰)	D199Hg (‰)	2σ (‰)
Degerö_soil gas_hummock	-0.18	0.17	-0.07	0.13	this study
Degerö_soil gas_hummock	-0.39	0.17	0.02	0.13	this study
Degerö_soil gas_lawn	-0.03	0.17	-0.35	0.13	this study
Degerö_soil gas_hummock	-0.15	0.17	-0.23	0.13	this study
Degerö_soil gas_hummock	0.02	0.17	-0.23	0.13	this study
Degerö_soil gas_hummock	0.19	0.17	-0.16	0.13	this study
Degerö_soil gas_hummock	-0.12	0.17	-0.04	0.13	this study
Degerö_atmosphere	0.79	0.17	-0.27	0.13	this study
Degerö_atmosphere	0.85	0.17	-0.27	0.13	this study
Degerö_atmosphere	0.5	0.17	-0.17	0.13	this study
Arctic_soil gas	-0.14	0.19	-0.11	0.1	Jiskra et al., 2019
Arctic_soil gas	-0.33	0.19	-0.25	0.1	Jiskra et al., 2019
Arctic_soil gas	0.43	0.19	-0.19	0.1	Jiskra et al., 2019
Arctic_atmosphere	0.71	0.19	-0.23	0.1	Jiskra et al., 2019
Arctic_atmosphere	0.7	0.19	-0.19	0.1	Jiskra et al., 2019
Arctic_atmosphere	0.79	0.19	-0.23	0.1	Jiskra et al., 2019
Arctic_atmosphere	0.64	0.19	-0.24	0.1	Jiskra et al., 2019
Arctic_atmosphere	0.84	0.19	-0.24	0.1	Jiskra et al., 2019
Arctic_atmosphere	1.15	0.19	-0.34	0.1	Jiskra et al., 2019
