# Supplementary material for: Mercury deposition and redox transformation processes in peatland constrained by mercury stable isotopes
Source: Nat Commun. 2023 Nov 15;14:7389. doi: 10.1038/s41467-023-43164-8 (PMC10652010; doi:10.1038/s41467-023-43164-8)
Supplement: Supplementary file 4 — Source Data [file 41467_2023_43164_MOESM4_ESM.zip › Source Data Fig. 5.xlsx]

## Sheet: Figure 5a
DGM concentration (pg L-1)
depth	ave	std	n
0-10cm	78	42	13
15-25cm	31	11	8
30-40cm	19	7	13
45-55cm	30	14	13

## Sheet: Figure 5b
Sample	d202Hg (‰)	2σ (‰)	D200Hg (‰)	2σ (‰)
peat water DGM	-0.71	0.17	0.03	0.08	this study
peat water DGM	-0.81	0.17	0.1	0.08	this study
peat water DGM	-0.73	0.17	0.06	0.08	this study
peat water DGM	-0.93	0.17	0.04	0.08	this study
peat gas Hg0	-0.18	0.17	0.05	0.08	this study
peat gas Hg0	-0.39	0.17	-0.04	0.08	this study
peat gas Hg0	-0.03	0.17	-0.3	0.08	this study
peat gas Hg0	-0.15	0.17	-0.07	0.08	this study
peat gas Hg0	0.02	0.17	-0.05	0.08	this study
peat gas Hg0	0.19	0.17	-0.02	0.08	this study
peat gas Hg0	-0.12	0.17	0	0.08	this study
solid peat_hummock	-1.97	0.17	0.02	0.08	this study
solid peat_hummock	-2.01	0.17	0	0.08	this study
solid peat_hummock	-1.94	0.17	-0.04	0.08	this study
solid peat_hummock	-1.91	0.17	0.02	0.08	this study
solid peat_hummock	-2.2	0.17	-0.14	0.08	this study
solid peat_hummock	-1.97	0.17	-0.02	0.08	this study
solid peat_hummock	-1.93	0.17	-0.07	0.08	this study
solid peat_hummock	-1.88	0.17	0.06	0.08	this study
solid peat_hummock	-1.6	0.17	-0.02	0.08	this study
solid peat_hummock	-1.67	0.17	-0.06	0.08	this study
solid peat_hummock	-1.44	0.17	-0.05	0.08	this study
solid peat_hummock	-1.6	0.17	0.04	0.08	this study
solid peat_hummock	-1.53	0.17	0.03	0.08	this study
solid peat_hummock	-1.43	0.17	0	0.08	this study
solid peat_hummock	-1.68	0.17	0.03	0.08	this study
solid peat_hummock	-1.6	0.17	0.04	0.08	this study
solid peat_hummock	-1.58	0.17	0.03	0.08	this study
solid peat_hummock	-1.54	0.17	-0.01	0.08	this study
solid peat_hummock	-1.6	0.17	-0.08	0.08	this study
solid peat_hummock	-1.54	0.17	-0.01	0.08	this study
solid peat_hummock	-1.26	0.17	0.01	0.08	this study
solid peat_lawn	-1.65	0.17	0.02	0.08	this study
solid peat_lawn	-1.36	0.17	-0.03	0.08	this study
solid peat_lawn	-1.34	0.17	0	0.08	this study
solid peat_lawn	-1.16	0.17	0.04	0.08	this study
solid peat_lawn	-1.29	0.17	0.07	0.08	this study
solid peat_lawn	-1.5	0.17	0.01	0.08	this study
solid peat_lawn	-1.37	0.17	-0.05	0.08	this study
solid peat_lawn	-1.27	0.17	0.13	0.08	this study
solid peat_lawn	-1.23	0.17	0.09	0.08	this study
solid peat_lawn	-1.38	0.17	0.02	0.08	this study
solid peat_lawn	-1.56	0.17	-0.04	0.08	this study
solid peat_lawn	-1.63	0.17	-0.04	0.08	this study
catchment runoff Hg	-1.83	0.17 (1σ)	0.0241667	0.05 (1σ)	Woerndle et al., 2018
Rainfall HgII	-0.08	0.64	0.16	0.13	Enrico et al., 2016; Demers et al., 2013; Gratz et al., 2010; Obrist et al., 2017; Donovan et al., 2013; Motta et al., 2019; Washburn et al., 2021; Fu et al., 2021

## Sheet: Figure 5c
Sample	d202Hg (‰)	2σ (‰)	D199Hg (‰)	2σ (‰)
peat water DGM	-0.71	0.17	-0.52	0.13	this study
peat water DGM	-0.81	0.17	-0.45	0.13	this study
peat water DGM	-0.73	0.17	-0.49	0.13	this study
peat water DGM	-0.93	0.17	-0.47	0.13	this study
peat gas Hg0	-0.18	0.17	-0.07	0.13	this study
peat gas Hg0	-0.39	0.17	0.02	0.13	this study
peat gas Hg0	-0.03	0.17	-0.35	0.13	this study
peat gas Hg0	-0.15	0.17	-0.23	0.13	this study
peat gas Hg0	0.02	0.17	-0.23	0.13	this study
peat gas Hg0	0.19	0.17	-0.16	0.13	this study
peat gas Hg0	-0.12	0.17	-0.04	0.13	this study
solid peat_hummock	-1.97	0.17	-0.13	0.13	this study
solid peat_hummock	-2.01	0.17	-0.19	0.13	this study
solid peat_hummock	-1.94	0.17	-0.15	0.13	this study
solid peat_hummock	-1.91	0.17	-0.13	0.13	this study
solid peat_hummock	-2.2	0.17	-0.28	0.13	this study
solid peat_hummock	-1.97	0.17	-0.27	0.13	this study
solid peat_hummock	-1.93	0.17	-0.31	0.13	this study
solid peat_hummock	-1.88	0.17	-0.23	0.13	this study
solid peat_hummock	-1.6	0.17	-0.27	0.13	this study
solid peat_hummock	-1.67	0.17	-0.29	0.13	this study
solid peat_hummock	-1.44	0.17	-0.24	0.13	this study
solid peat_hummock	-1.6	0.17	-0.27	0.13	this study
solid peat_hummock	-1.53	0.17	-0.12	0.13	this study
solid peat_hummock	-1.43	0.17	-0.21	0.13	this study
solid peat_hummock	-1.68	0.17	-0.2	0.13	this study
solid peat_hummock	-1.6	0.17	-0.15	0.13	this study
solid peat_hummock	-1.58	0.17	-0.08	0.13	this study
solid peat_hummock	-1.54	0.17	-0.2	0.13	this study
solid peat_hummock	-1.6	0.17	-0.29	0.13	this study
solid peat_hummock	-1.54	0.17	-0.37	0.13	this study
solid peat_hummock	-1.26	0.17	-0.27	0.13	this study
solid peat_lawn	-1.65	0.17	-0.39	0.13	this study
solid peat_lawn	-1.36	0.17	-0.27	0.13	this study
solid peat_lawn	-1.34	0.17	-0.19	0.13	this study
solid peat_lawn	-1.16	0.17	-0.19	0.13	this study
solid peat_lawn	-1.29	0.17	-0.19	0.13	this study
solid peat_lawn	-1.5	0.17	-0.12	0.13	this study
solid peat_lawn	-1.37	0.17	-0.18	0.13	this study
solid peat_lawn	-1.27	0.17	0.06	0.13	this study
solid peat_lawn	-1.23	0.17	-0.08	0.13	this study
solid peat_lawn	-1.38	0.17	-0.11	0.13	this study
solid peat_lawn	-1.56	0.17	-0.17	0.13	this study
solid peat_lawn	-1.63	0.17	-0.21	0.13	this study
catchment runoff Hg	-1.83	0.17 (1σ)	-0.254167	0.07 (1σ)	Woerndle et al., 2018
Rainfall HgII	-0.08	0.64	0.41	0.52	Enrico et al., 2016; Demers et al., 2013; Gratz et al., 2010; Obrist et al., 2017; Donovan et al., 2013; Motta et al., 2019; Washburn et al., 2021; Fu et al., 2021
